# Supplementary material for: Donor Screening Revisions of Fecal Microbiota Transplantation in Patients with Ulcerative Colitis
Source: J Clin Med. 2022 Feb 17;11(4):1055. doi: 10.3390/jcm11041055 (PMC8879222; doi:10.3390/jcm11041055)
Supplement: Supplementary file 1 [file jcm-11-01055-s001.zip]

Archive with 1 entries (1 files):
- jcm-1540109-supplementary.pdf
